# Supplementary material for: Dentipellistasmanica sp. nov. (Hericiaceae, Basidiomycota) from Australia
Source: MycoKeys. 2018 Oct 11;(41):29–38. doi: 10.3897/mycokeys.41.28485 (PMC6194139; doi:10.3897/mycokeys.41.28485)
Supplement: XML Treatment for Dentipellis tasmanica [file mycokeys.41.28485-treatment1.xml]

<!DOCTYPE tp:taxon-treatment
  PUBLIC "-//TaxonX//DTD Taxonomic Treatment Publishing DTD v0 20100105//EN" "tax-treatment-NSO.dtd">
<tp:taxon-treatment xmlns:tp="http://www.plazi.org/taxpub"><tp:treatment-meta><kwd-group><label>Taxon classification</label><kwd><named-content xmlns:xlink="http://www.w3.org/1999/xlink" content-type="kingdom">Fungi</named-content></kwd><kwd><named-content xmlns:xlink="http://www.w3.org/1999/xlink" content-type="order">Russulales</named-content></kwd><kwd><named-content xmlns:xlink="http://www.w3.org/1999/xlink" content-type="family">Hericiaceae</named-content></kwd></kwd-group><mixed-citation publication-type="journal"><person-group><name><surname>Ji</surname><given-names>Xiao-Hong</given-names></name><name><surname>Chen</surname><given-names>Qian</given-names></name><name><surname>Gates</surname><given-names>Genevieve</given-names></name><name><surname>Du</surname><given-names>Ping</given-names></name></person-group><article-title><italic><tp:taxon-name><tp:taxon-name-part taxon-name-part-type="genus" reg="Dentipellis">Dentipellis</tp:taxon-name-part><tp:taxon-name-part taxon-name-part-type="species" reg="tasmanica">tasmanica</tp:taxon-name-part></tp:taxon-name></italic> sp. nov. (<tp:taxon-name><tp:taxon-name-part taxon-name-part-type="family">Hericiaceae</tp:taxon-name-part></tp:taxon-name>, <tp:taxon-name><tp:taxon-name-part taxon-name-part-type="phylum">Basidiomycota</tp:taxon-name-part></tp:taxon-name>) from Australia</article-title><source>MycoKeys</source><day>11</day><month>10</month><year>2018</year><volume>2018</volume><issue>41</issue><fpage>29</fpage><lpage>38</lpage><pub-id pub-id-type="doi">10.3897/mycokeys.41.28485</pub-id></mixed-citation></tp:treatment-meta><tp:nomenclature><tp:taxon-name>
            <tp:taxon-name-part taxon-name-part-type="genus" reg="Dentipellis">Dentipellis</tp:taxon-name-part>
            <tp:taxon-name-part taxon-name-part-type="species" reg="tasmanica">tasmanica</tp:taxon-name-part>
            <object-id xmlns:xlink="http://www.w3.org/1999/xlink" content-type="mycobank" xlink:type="simple">MB827073</object-id>
          </tp:taxon-name><tp:taxon-authority>Y.C. Dai, G.M. Gates, X.H. Ji &amp; P. Du</tp:taxon-authority><tp:taxon-status xmlns:xlink="http://www.w3.org/1999/xlink" xlink:type="simple">sp. nov.</tp:taxon-status><xref ref-type="fig" rid="F1">Figs 1</xref><xref ref-type="fig" rid="F2">, 2</xref></tp:nomenclature><tp:treatment-sec sec-type="diagnosis" id="SECID0E6ZAE"><title>Diagnosis.</title><p>Differs from other <italic><tp:taxon-name><tp:taxon-name-part taxon-name-part-type="genus" reg="Dentipellis">Dentipellis</tp:taxon-name-part></tp:taxon-name></italic> species by its gloeoplerous hyphae and gloeocystidia that become dark blue in Melzer’s reagent and the presence of chlamydospores in subiculum.</p></tp:treatment-sec><tp:treatment-sec sec-type="Holotype" id="SECID0EM1AE"><title>Holotype.</title><p>AUSTRALIA. Tasmania: Arve River Streamside Reserve, <named-content xmlns:xlink="http://www.w3.org/1999/xlink" content-type="dwc:verbatimCoordinates" xlink:type="simple"><named-content content-type="geo-json" specific-use="{&#34;type&#34;:&#34;Point&#34;,&#34;coordinates&#34;:[146.808333,-43.166667]}" id="NCID0ESLAE" xlink:type="simple">43°10'S, 146°48.5'E</named-content></named-content>, elev. 160 m, on fallen trunk of <italic><tp:taxon-name><tp:taxon-name-part taxon-name-part-type="genus" reg="Nothofagus">Nothofagus</tp:taxon-name-part></tp:taxon-name></italic> sp., 15 May 2018, <italic>Dai 18767</italic> (M, isotype in BJFC; ITS GenBank accession number: <ext-link xmlns:xlink="http://www.w3.org/1999/xlink" ext-link-type="gen" xlink:href="MH571699" xlink:type="simple">MH571699</ext-link>, 28S GenBank accession number: <ext-link xmlns:xlink="http://www.w3.org/1999/xlink" ext-link-type="gen" xlink:href="MH571702" xlink:type="simple">MH571702</ext-link>).</p></tp:treatment-sec><tp:treatment-sec sec-type="etymology" id="SECID0E21AE"><title>Etymology.</title><p><italic><tp:taxon-name><tp:taxon-name-part taxon-name-part-type="genus" reg="Tasmanica">Tasmanica</tp:taxon-name-part></tp:taxon-name></italic> (Lat.): referring to the species collected from Tasmania of Australia.</p></tp:treatment-sec><tp:treatment-sec sec-type="Basidiomata" id="SECID0EI2AE"><title>Basidiomata.</title><p>Annual, resupinate, inseparable from substratum, soft corky, without odour or taste when fresh, fragile upon drying, up to 100 cm long, 40 cm wide and 3.5 mm thick at centre. Hymenophore with spines, cream when fresh and cinnamon when dry, spines up to 3 mm long, 2–3 per mm across base, soft corky to fragile, a few glued at tips when dry; margin distinct, white, fibrillous to cottony, up to 5 mm wide; spines, cream, becoming fragile and clay-buff when dry, up to 3 mm long. Subiculum very thin, soft corky, white to cream, &lt;1 mm thick.</p></tp:treatment-sec><tp:treatment-sec sec-type="Hyphal structure" id="SECID0EN2AE"><title>Hyphal structure.</title><p>Hyphal system monomitic; generative hyphae with clamp connections, <abbrev xmlns:xlink="http://www.w3.org/1999/xlink" xlink:title="Melzer’s reagent" id="ABBRID0ET2AE" xlink:type="simple">IKI</abbrev>–, <abbrev xmlns:xlink="http://www.w3.org/1999/xlink" xlink:title="Cotton Blue" id="ABBRID0EX2AE" xlink:type="simple">CB</abbrev>+; the colour and size unchanged in <abbrev xmlns:xlink="http://www.w3.org/1999/xlink" xlink:title="5% potassium hydroxide" id="ABBRID0E22AE" xlink:type="simple">KOH</abbrev>.</p></tp:treatment-sec><tp:treatment-sec sec-type="Subiculum" id="SECID0E62AE"><title>Subiculum.</title><p>Generative hyphae colourless, thin- to slightly thick-walled, frequently branched, flexuous, interwoven, 3–4.5 μm in diam. Gloeoplerous hyphae occasionally present, dark blue in Melzer’s reagent. Chlamydospores present, ellipsoid, thick-walled, 5–5.6 × 2.8–3.3 μm.</p></tp:treatment-sec><tp:treatment-sec sec-type="Hymenophoral trama" id="SECID0EE3AE"><title>Hymenophoral trama.</title><p>Generative hyphae colourless, thin-walled, frequently branched, straight, parallel along the spines, 2.8–4 μm in diam. Gloeocystidia abundant, colourless, thin- to slightly thick-walled, clavate, contents oily and dark blue in Melzer’s reagent, rooting deep from the trama, up to a few hundred microns long, the cystidia-like apical part 30–45 × 5–8 μm. Oily material abundant amongst trama.</p></tp:treatment-sec><tp:treatment-sec sec-type="Hymenium" id="SECID0EJ3AE"><title>Hymenium.</title><p>Cystidioles colorless, thin-walled, ventricose with elongated apical portion, bearing some irregular crystals, 30–45 × 5–8 μm; basidia clavate with four <!--PageBreak-->sterigmata and a basal clamp connection, 20–26 × 3–4.5 μm. Basidiospores ellipsoid, coloruless, thin-walled, densely echinulate, <abbrev xmlns:xlink="http://www.w3.org/1999/xlink" xlink:title="Melzer’s reagent" id="ABBRID0ER3AE" xlink:type="simple">IKI</abbrev>+, <abbrev xmlns:xlink="http://www.w3.org/1999/xlink" xlink:title="Cotton Blue" id="ABBRID0EV3AE" xlink:type="simple">CB</abbrev>+, (3.4–)3.5–4.5(–4.8) × 2.4–3.2(–3.5) μm, L = 3.99 μm, W = 2.92 μm, Q = 1.36–1.39 (n = 90/3).</p></tp:treatment-sec><tp:treatment-sec sec-type="material" id="SECID0EZ3AE"><title>Additional specimens examined (paratypes).</title><p>AUSTRALIA. Tasmania: Arve River Streamside Reserve, on fallen trunk of <italic><tp:taxon-name><tp:taxon-name-part taxon-name-part-type="genus" reg="Nothofagus">Nothofagus</tp:taxon-name-part></tp:taxon-name></italic> sp., 15 May 2018, <italic>Dai 18768</italic> (M, duplicate in BJFC; ITS GenBank accession number: <ext-link xmlns:xlink="http://www.w3.org/1999/xlink" ext-link-type="gen" xlink:href="MH571700" xlink:type="simple">MH571700</ext-link>, 28S GenBank accession <!--PageBreak-->number: <ext-link xmlns:xlink="http://www.w3.org/1999/xlink" ext-link-type="gen" xlink:href="MH571703" xlink:type="simple">MH571703</ext-link>); Mt Field National Park, <named-content xmlns:xlink="http://www.w3.org/1999/xlink" content-type="dwc:verbatimCoordinates" xlink:type="simple"><named-content content-type="geo-json" specific-use="{&#34;type&#34;:&#34;Point&#34;,&#34;coordinates&#34;:[146.700000,-42.683333]}" id="NCID0ENNAE" xlink:type="simple">42°41'S, 146°42'E</named-content></named-content>, elev., 180 m, on fallen trunk of <italic><tp:taxon-name><tp:taxon-name-part taxon-name-part-type="genus" reg="Nothofagus">Nothofagus</tp:taxon-name-part></tp:taxon-name></italic> sp., 14 May 2018, <italic>Dai 18737</italic> (M, duplicate in BJFC; ITS GenBank accession number: <ext-link xmlns:xlink="http://www.w3.org/1999/xlink" ext-link-type="gen" xlink:href="MH571698" xlink:type="simple">MH571698</ext-link>, 28S GenBank accession number: <ext-link xmlns:xlink="http://www.w3.org/1999/xlink" ext-link-type="gen" xlink:href="MH571701" xlink:type="simple">MH571701</ext-link>).</p><fig id="F1" position="float" orientation="portrait"><label>Figure 1.</label><caption><p>Strict consensus tree illustrating the phylogenetic position of <italic><tp:taxon-name><tp:taxon-name-part taxon-name-part-type="genus" reg="Dentipellis">Dentipellis</tp:taxon-name-part><tp:taxon-name-part taxon-name-part-type="species" reg="tasmanica">tasmanica</tp:taxon-name-part></tp:taxon-name></italic>, generated by the maximum parsimony method based on ITS+28S sequence data. Branches are labelled with parsimony bootstrap values ≥50% and Bayesian posterior probabilities ≥0.95. <italic><tp:taxon-name><tp:taxon-name-part taxon-name-part-type="genus" reg="Bondarzewia">Bondarzewia</tp:taxon-name-part><tp:taxon-name-part taxon-name-part-type="species" reg="podocarpi">podocarpi</tp:taxon-name-part></tp:taxon-name></italic> and <italic><tp:taxon-name><tp:taxon-name-part taxon-name-part-type="genus" reg="Bondarzewia">B.</tp:taxon-name-part><tp:taxon-name-part taxon-name-part-type="species" reg="occidentalis">occidentalis</tp:taxon-name-part></tp:taxon-name></italic> are used to root the tree. Branch lengths reflect expected changes per site as indicated by the scale.</p></caption><graphic xmlns:xlink="http://www.w3.org/1999/xlink" xlink:href="mycokeys-41-029-g001.jpg" position="float" orientation="portrait" xlink:type="simple" id="oo_234841.jpg"/></fig><fig id="F2" position="float" orientation="portrait"><label>Figure 2.</label><caption><p>A fresh basidiocarp of <italic><tp:taxon-name><tp:taxon-name-part taxon-name-part-type="genus" reg="Dentipellis">Dentipellis</tp:taxon-name-part><tp:taxon-name-part taxon-name-part-type="species" reg="tasmanica">tasmanica</tp:taxon-name-part></tp:taxon-name></italic> (holotype). Scale bar: 1 cm.</p></caption><graphic xmlns:xlink="http://www.w3.org/1999/xlink" xlink:href="mycokeys-41-029-g002.jpg" position="float" orientation="portrait" xlink:type="simple" id="oo_234840.jpg"/></fig><fig id="F3" position="float" orientation="portrait"><label>Figure 3.</label><caption><p>Microscopic structures of <italic><tp:taxon-name><tp:taxon-name-part taxon-name-part-type="genus" reg="Dentipellis">Dentipellis</tp:taxon-name-part><tp:taxon-name-part taxon-name-part-type="species" reg="tasmanica">tasmanica</tp:taxon-name-part></tp:taxon-name></italic> (holotype). <bold>a</bold> Basidiospores <bold>b</bold> Basidia and basidioles <bold>c</bold> Gloeocystidia and Cystidioles <bold>d</bold> Hyphae from trama <bold>e</bold> Hyphae from subiculum.</p></caption><graphic xmlns:xlink="http://www.w3.org/1999/xlink" xlink:href="mycokeys-41-029-g003.jpg" position="float" orientation="portrait" xlink:type="simple" id="oo_234842.jpg"/></fig></tp:treatment-sec></tp:taxon-treatment>
